# Supplementary material for: Thrombophilia Impact on Treatment Decisions, Subsequent Venous or Arterial Thrombosis and Pregnancy-Related Morbidity: A Retrospective Single-Center Cohort Study
Source: J Clin Med. 2022 Jul 19;11(14):4188. doi: 10.3390/jcm11144188 (PMC9316471; doi:10.3390/jcm11144188)
Supplement: Supplementary file 1 [file jcm-11-04188-s001.zip]

Archive with 1 entries (1 files):
- jcm-1791208-supplementary.pdf
